# Supplementary material for: Enhanced Dissolution of Naproxen by Combining Cocrystallization and Eutectic Formation
Source: Pharmaceutics. 2021 Apr 25;13(5):618. doi: 10.3390/pharmaceutics13050618 (PMC8145234; doi:10.3390/pharmaceutics13050618)
Supplement: Supplementary file 1 [file pharmaceutics-13-00618-s001.zip]

Archive with 1 entries (1 files):
- pharmaceutics-1169750-supplementary.pdf
